# Supplementary material for: The Associations of Maternal Hemoglobin Concentration in Different Time Points and Its Changes during Pregnancy with Birth Weight Outcomes
Source: Nutrients. 2022 Jun 19;14(12):2542. doi: 10.3390/nu14122542 (PMC9229552; doi:10.3390/nu14122542)
Supplement: Supplementary file 1 [file nutrients-14-02542-s001.zip]

Archive with 2 entries (2 files):
- supplementary Figures.pdf
- supplementary Tables.pdf
